# Supplementary material for: VIP/VPAC Axis Expression in Immune-Mediated Inflammatory Disorders: Associated miRNA Signatures
Source: Int J Mol Sci. 2022 Aug 2;23(15):8578. doi: 10.3390/ijms23158578 (PMC9369218; doi:10.3390/ijms23158578)
Supplement: Supplementary file 1 [file ijms-23-08578-s001.zip]

Archive with 1 entries (1 files):
- ijms-1830260-supplementary.pdf
